# Supplementary material for: Description of antibiotic use variability among US nursing homes using electronic health record data
Source: Antimicrob Steward Healthc Epidemiol. 2021 Dec 7;1(1):e58. doi: 10.1017/ash.2021.207 (PMC9495428; doi:10.1017/ash.2021.207)
Supplement: Supplementary file 1 [file ashsup.zip]

Archive with 2 entries (2 files):
- S2732494X21002072sup001.docx
- S2732494X21002072sup002.xlsx
