# Supplementary material for: Description of antibiotic use variability among US nursing homes using electronic health record data
Source: Antimicrob Steward Healthc Epidemiol. 2021 Dec 7;1(1):e58. doi: 10.1017/ash.2021.207 (PMC9495428; doi:10.1017/ash.2021.207)
Supplement: Supplementary file 1 [file ashsup.zip › S2732494X21002072sup002.xlsx]

## Sheet: Therapeutic Class Drug List
Table S1: Antibiotic Classes and Drug Class List
therapeuticclass	genericname2
Cephalosporin	Cephalexin
Cephalosporin	Ceftriaxone
Cephalosporin	Cefuroxime
Cephalosporin	Cefdinir
Cephalosporin	Cefepime
Cephalosporin	Cefpodoxime Proxetil
Cephalosporin	Cefazolin
Cephalosporin	Ceftazidime
Cephalosporin	Cefadroxil
Cephalosporin	Ceftaroline Fosamil
Cephalosporin	Cefprozil
Cephalosporin	Cefepime-Dextrose
Cephalosporin	Cefixime
Cephalosporin	Cefoxitin
Cephalosporin	Cefaclor
Cephalosporin	Ceftolozane-Tazobactam
Cephalosporin	Ceftazidime-Avibactam
Cephalosporin	Bulk Chemicals
Cephalosporin	Cefotaxime Sodium
Cephalosporin	Cefotetan
Cephalosporin	Ceftibuten
Cephalosporin	Cefditoren Pivoxil
extended activity β-lactam	Amoxicilin-Clavulanic Acid
extended activity β-lactam	Piperacillin-Tazobactam
extended activity β-lactam	Meropenem
extended activity β-lactam	Ertapenem Sodium
extended activity β-lactam	Ampicillin-Sulbactam
extended activity β-lactam	Imipenem-Cilastatin
extended activity β-lactam	Doripenem
extended activity β-lactam	Penicillin G
fluorquinolone	LevoFLOXacin
fluorquinolone	Ciprofloxacin
fluorquinolone	Moxifloxacin
fluorquinolone	Ofloxacin
fluorquinolone	Gemifloxacin Mesylate
fluorquinolone	Norfloxacin
glycopeptide	Vancomycin HCl-IV
glycopeptide	Vancomycin HCl-ORAL
glycopeptide	Vancomycin
glycopeptide	Vancomycin HCl in Dextrose
lincosamide	Clindamycin
lincosamide	Lincomycin
macrolide	Azithromycin
macrolide	Clarithromycin					Metronidazole	Linezolid	RifAXIMin	Gentamicin	DAPTOmycin	Amikacin	Aztreonam	Tobramycin	Trimethoprim	Fidaxomicin	Tigecycline	Neomycin Sulfate	Colistin	Polymyxin B Sulfate	Tedizolid Phosphate	Telavancin
macrolide	Erythromycin
other	Metronidazole
other	Linezolid
other	RifAXIMin
other	Gentamicin
other	DAPTOmycin
other	Amikacin
other	Aztreonam
other	Tobramycin
other	Trimethoprim
other	Fidaxomicin
other	Tigecycline
other	Neomycin Sulfate
other	Colistin
other	Polymyxin B Sulfate
other	Tedizolid Phosphate
other	Telavancin
other	Streptomycin Sulfate
other	Quinupristin-Dalfopristin
other	Paromomycin Sulfate
other	Tinidazole
penicillin	Amoxicillin
penicillin	Ampicillin
penicillin	Penicillin V
penicillin	Nafcillin
penicillin	Dicloxacillin Sodium
penicillin	Penicillin G
penicillin	Oxacillin
sulfa-drug	Sulfamethoxazole-Trimethoprim
sulfa-drug	SulfADIAZINE
sulfa-drug	Sulfapyridine
sulfa-drug	Sulfamethoxazole
tetracycline	Doxycycline
tetracycline	Minocycline
tetracycline	Tetracycline
tetracycline	Demeclocycline
urinary anti-infective	Nitrofurantoin
urinary anti-infective	Methenamine
urinary anti-infective	Fosfomycin Tromethamine
urinary anti-infective	Misc Natural Products
